# Supplementary material for: Neonatal encephalopathy: Case definition & guidelines for data collection, analysis, and presentation of maternal immunisation safety data
Source: Vaccine. 2017 Dec 4;35(48Part A):6501–5. doi: 10.1016/j.vaccine.2017.01.045 (PMC5710979; doi:10.1016/j.vaccine.2017.01.045)
Supplement: Supplementary data 1 [file mmc1.xlsx]

## Sheet: Form responses 1
Timestamp	Please provide your email.	Professional background	Are you currently involved in / working on immunisation in pregnancy clinical trials or observational studies?	1.a. Do you agree with the rationale of the case definition?	1.b. If no / do not know, explain why.	1.c. Comments?	2.a. Does the preamble clearly describe the intended use of the definition?	2.b. If no / do not know, explain why.	2.c. Comments?	3.a. Do you agree with Level 1 of diagnostic certainty?	3.b. If no / do not know, explain why.	3.c. Comments?	4.a. Do you agree with Level 2 of diagnostic certainty?	4.b. If no / do not know, explain why.	4.c. Comments?	5.a. Do you agree with Level 3 of diagnostic certainty?	5.b. If no / do not know, explain why.	5.c. Comments?	6.a. Do you agree with the footnotes of the case definition?	6.b. If no / do not know, explain why.	6.c. Comments?	7.a. Is the definition applicable in your setting?	7.b. If no / do not know, explain why.	7.c. Comments?	8.a. Do you agree with the guidelines?	8.b. If no / do not know, explain why.	8.c. Comments?	9. Any general comments?	First, we would like to obtain some information about the trial / study you are involved in.	- Study number:	- Trial registry ID (cinical trial.gov):	- Randomised trial / observational study?	- Is the study prospective / retrospective?	- Which vaccine is being studied in the study?	- Which country(ies) is the study being conducted in?	- What was / is the starting date (start study period)?	- Is it a multi-centre / single centre study?	- How is the study population defined?	- When does follow-up stop for the mothers? (months / years after immunisation)	- When does follow-up stop for the neonates? (e.g. months / years after birth)	- Any other key information you deem relevant?	1.a. Do you agree with the rationale of the case definition?		1.b. If no / do not know, explain why.	1.c. Comments?	2.a. Do you agree with the definition?	2.b. If no / do not know, explain why.	2.c. Comments?	3.a. Based on your study setting and the procedures / diagnostic requirements for the different levels of certainty in the case definition, would you be able to obtain all levels of certainty?
2016-07-14 15:48:10	diane.m.harper@gmail.com	Healthcare provider	No, but I am interested to review the case definition	Yes			Yes			Yes			Yes			Yes			Yes			Yes			Yes
2016-07-14 18:21:08	slkatz@mindspring.com	Academic organisation	No, but I am interested to review the case definition				Yes			Yes			Yes			Yes			Yes			Yes			Yes
2016-07-14 18:32:48	slkatz@mindspring.com	Academic organisation	Yes, but not as an investigator																										I will provide details about the trial / study I am involved in now.			Observational study	Prospective	Measles-Rubella	Multiple	2016	Multi-centre	Women with no or uncertain history of MR or MRI vaccination	3 months	1 year	No
2016-07-14 21:21:33	oleskejm@njm.rutgers.edu	Healthcare provider	No, but I am interested to review the case definition	Yes			Yes		Please clean up minor spacing issues.	Yes		It is important that immunization is always preceded by maternal to insure that there is no confusion with immunizations received by the new born.	Yes			Yes			Yes			Yes		It is important that the document be clear that adverse events are only related to maternal immunizations during pregnancy or at the time of delivery and that these immunizations are given prior to neonatal immunization.	Yes		See above comments regarding clear definitions between maternal and neonatal/infant immunizations.	Good document!
2016-07-22 21:28:24	karina.top@dal.ca	Academic organisation	Yes, I am an investigator																										I will provide details about the trial / study I am involved in now.	N/A	N/A	Observational study	Prospective	Product inserts from influenza vaccines were included in a survey	Canada	September 2015	Single centre	healthcare workers who administer or recommend vaccines to pregnant women	N/A	N/A	This study, which is now closed, enrolled maternal healthcare workers to determine their perceptions of vaccine product insert language pertaining to use in pregnancy. Excerpts from influenza vaccine product inserts were used in the survey but participants were not aware that the statements were about influenza vaccines.	Yes				No	The rationale for requiring clinical seizures to meet level 1 or 2 is not stated. Seizures may not be evident in severe encephalopathy, and in this definition such cases would only meet level 3. The age range that would meet the case definition for "acute neonatal encephalopathy" should be clarified. P3 states, "clinical syndrome presenting...in the earliest days of life", but "earliest days of l…		Yes
2016-08-03 22:45:34	davidnalin@aol.com	Academic organisation	No, but I am interested to review the case definition	Do not know	In general the rationale is clear, and so is the definition, but the text seems to read as though there should be a different definition of ANE versus ANE following maternal vaccination. In a world where all mothers are recommended to receive vaccinations, all cases of ANE detected can end up being reported as seemingly vaccine-related events (the post-hoc ergo propter hoc argument), which the an…		Yes		It is not stated whether the search was limited to English.	Yes			No	The way level 2 is worded, level two can include the same events as level 1 (abnormal alertness and clinical seizues with EEG correlation) or without EEG.This is confusing and will lead to events that could fall into level 1 or level 2. The distinction should be made more definitively.		Yes		There is a need to add leves 4 and 5, which are omitted.	Yes			Yes			No	1.The vaccine diluent and lot number are not listed. 2.Initials are inadequate as identifiers as many individuals have same initials. Infant name or hospital identifier or code should be recorded. 3.Item 36 was confusing. What is meant by "background rates of hypersensitivity"? What does that have to do with ANE? 4.Inadequate attention is given to the issues of identifying background rates, rule/…
2016-08-04 22:27:29	jmbuthia@africaonline.co.ke	Healthcare provider	No, but I am interested to review the case definition				Yes			Yes			Yes			Yes			Yes			Yes			Yes			Document clear. Has a few typographical errors
2016-08-05 04:11:01	vinucube@yahoo.com	Engineer	No, but I am interested to review the case definition	Do not know			Do not know			Do not know			Do not know			Do not know			Do not know			Do not know			No	"12) Description of vaccine(s) (name of vaccine, manufacturer, lot number, dose (e.g. 0.25mL, 0.5 mL, etc) and number of dose if part of a series of immunisations against the same disease)." This information may be insufficient unless vaccine manufacturers are required to investigate and maintain records of details below: ALL Allergen/contaminant levels in ALL vaccine components. My son had a vac…
2016-08-05 06:03:28	ferdinandganggangan@yahoo.com	Healthcare provider	No, but I am interested to review the case definition	Yes			Yes			No	. suggest to include the age bracket in the deffinition like ... birth up to up to 28 days post natally because common people would interpret neonate as a newborn up to 1 month which is very relative since some months have 29,30 and 31 days.	since there is a qualifying term which is acute, is there an exact time of onset to differ it from the term chronic. If there is no entity such as chronic neonatal encephalopathy, i think there is no need to put the word acute to avoid possible questions on chronicity.	Yes			No	i suggest that the term "AND clinical seizures" be re-phrased as with or without clinical seizures because some neonates may just present with depressed sensorium or decreased alertness and poor muscle tone only					Yes			Yes
2016-08-05 06:38:04	melvin.sanicas@gmail.com	Vaccine manufacturer	No, but I am interested to review the case definition	Yes			Yes			Yes			Yes			Yes			Yes			Yes			Yes
2016-08-05 15:52:55	oleskejm@njms.rutgers.edu	Healthcare provider	No, but I am interested to review the case definition				Yes			Yes			Yes			Yes			Yes		the request 15) Needle length and gauge. How important/accurate is this data?	Yes			Yes
2016-08-05 22:47:43	draliarabi99@gmail.com	Academic organisation	No, but I am interested to review the case definition				Yes			Yes			Yes			Yes			Yes			Yes			Yes
2016-08-10 05:09:18	rvchan_dr@yahoo.co.in	Healthcare provider	No, but I am interested to review the case definition	Yes		Preamble sets the tone for discussion which follows very nicely	Yes			No	The neonate has 6 scales of neurobehaviour manifestation asper Brazelton and the person assessing a neonate need not be a pediatrician/ neonatologist and so may require further refinement as to the wakefullness of the neonate. Examination may have to be done in two or more different times		No	The same logic mentioned above actually applies here also.		No	It may have to be split as seizures are subtle in neonates and may be mistaken for jitteriness and these might have occured at home and so split it to two levels a) witnessed by a qualified care provider b) history of probable convulsions		Do not know	May be the above points raised of sleep state be included in the footnote		Do not know	with modifications yes		Yes
2016-08-15 07:24:16	askawade@yahoo.com	Healthcare provider	Yes, I am an investigator																										I will provide details about the trial / study I am involved in now.			Randomised trial	Prospective	rota	india		Multi-centre					Yes				Yes		more clarification for preterm encephalopathy	Yes
2016-08-17 20:16:45	bgalindo@ipk.sld.cu	Academic organisation	No, but I am interested to review the case definition	Yes			Yes			Yes			Yes			Yes			Yes			Yes			Yes
2016-08-18 06:37:39	shahhossain@gmail.com	Academic organisation	No, but I am interested to review the case definition	Yes		In resource limited settings the definition will collect less numbers in the level 1 or level 2 category.	Yes			Yes			Yes		Shall be happy to have some sort of ordinal measurement of encephalopathy based on purely clinical criteria -particularly for the resource limited settings.	Yes			Yes			Yes		Limited number of health settings would be able to report, given the problems of infrastructure availability, training and reporting/recording system.	Yes			We must look for syndromic algorithm for diagnosing acute neonatal encephalopathy
2016-08-18 14:57:03	hanne.nokleby@fhi.no	Public health agency	No, but I am interested to review the case definition	Yes			Yes			Yes			Yes			Yes			Yes			Yes			Yes
2016-08-23 14:52:15	anguyenm@childrensnational.org	Healthcare provider	No, but I am interested to review the case definition	Yes			Yes			No	EEG seizures should not be a requisite part of the definition. For neonatal encephalopathy following perinatal hypoxia-ischemia (i.e. HIE), seizure occurrence peaks at 12-24hrs of life and does not occur universally. In fact, in the most severe of cases (i.e. isoelectric EEG, no seizures occur). NE can be defined by abnormal EEG background pattern in the absence of seizures- recommend revision to…		No	See above answer with regard to criterion of seizures (whether clinical or not). recommend this level to be defined by EEG or clinical seizures, or moderate-severe EEG background abnormality (if EEG available), or exam as described (abnormal level of consciousness, depression of tone).		No	See above answer with regard to criterion of seizures. recommend defining as clinical seizures OR abnormal exam findings as described.		No	NE is described as a clinical syndrome with multiple etiologies (with which I agree). What "alternative diagnoses" then would preclude a diagnosis of NE?		Do not know	do not agree with definition		Yes
2016-08-27 19:30:28	drrajamohananK@gmail.com	Academic organisation	No, but I am interested to review the case definition							No	The criteria is too strict may miss many actual cases		Yes			Yes			Yes			Yes			Yes			Rather than EEG CT or MRI is done in many centres
2016-08-29 12:04:49	info@simona-grahl-consulting.de	independent medical safety reviewer, QPPV and Local Contact Person for Pharmacovigilance Authorities (Germany)	No, but I am interested to review the case definition	Yes			Yes			Yes		the first clinical stage according to Sarnat classification, i.e. hyperalertness with failure to recover within 24 hours, does not imply clinical seizures and may not be captured by Level 1 diagnosis; we recommend to add to the current draft definition: OR increased intracranial pressure as measured by physician OR distinct change in behavior or intellectual functions lasting for one day or more …	Yes		clinical stages or presentations without seizures may not be captured by the definition	Yes		clinical stages or presentations without seizures may not be captured by the definition	Yes			Yes		long-term follow-up, e.g. psychometric assessment at 18 months will be documented	Yes			Section 3.4.4 (The adverse event) and 3.4.5 (general) should include long-term follow-up criteria also after the event resolution.
2016-08-29 18:42:20	librada.f@bionet-asia.com	Vaccine manufacturer	No, but I am interested to review the case definition	Yes			Yes			Yes			Yes			Yes			Yes			Yes			Yes
2016-08-29 19:05:37	flibottej@email.chop.edu	Healthcare provider	No, but I am interested to review the case definition	Yes			No	I think that the authors intend to make a general definition of encephalopathy to include those infants encephalopathic from: hypoxia, metabolic defect, trauma, congenital brain malformation, stroke. This is different than routine care wherein we spend a lot of time attempting to identify those infants who are encephalopathic from hypoxia because of the available interventions for that population.	I find it a bit confusing that the authors seem to be attempting to generalize "encephalopathy" beyond the conventional clinical use as an entity around the time of birth due to hypoxia and yet they cite the classic work of Sarnat and Sarant and the progression through stages of encephalopahty as being the "gold standard." While this is the gold standard for perinatal asphyxia, I have personally …	No	Encephalopathy as an entity is a clinical diagnosis. I find the choice of making seizures central to the definition interesting. Only about 1/3 of infants with HIE, confirmed by later imaging, have seizures around the time of birth. While I think that the Level 1 definition is likely the most rigorous, I think you'll be excluding the majority of infants with HIE based on the absence of seizures (…		No	See above. I think that the choice to make seizures central to this definition is potentially wrong. I have taken care of many encephalopathic infants who have never seized. It is by far the most specific approach, but you're going to miss quite a few infants who have clinical encephalopathy but no seizures.		No	See above for my position re: centrality of seizures.		Yes			No			No	I am concerned that the focus on seizures will make this definition too narrow.		Since seizures are relatively dramatic and obvious I think that there is also a possibility that infants presenting with seizures will be classified as having "encephalopathy" and while many of them do, some do not. So I think that what you may be left with is a definition that is too specific (only a subset of encephalopathic infants will meet) and the occurrence of seizure will lead to inclusio…
			Y	12			16			13			14			14			15			15			16																0	2				1			2
			N	0			1			5			4			4			1			1			3																1	0				1			0
			DNK	2			1			1			1			1			2			3			0																0	0				0			0
[truncated: 13 more columns]

## Sheet: Rebuttal
Question	Review feedback		Authors' comments
1.a. Do you agree with the rationale of the case definition?	Yes	14
	No	0
	Do not know	2
1.b. If no / do not know, explain why.	In general the rationale is clear, and so is the definition, but the text seems to read as though there should be a different definition of ANE versus ANE following maternal vaccination. In a world where all mothers are recommended to receive vaccinations, all cases of ANE detected can end up being reported as seemingly vaccine-related events (the post-hoc ergo propter hoc argument), which the an…		I added a sentence at the end of the definiton which reads: "This definition is to be equally applied in vaccinated or unvaccinated population."
1.c. Comments?	Preamble sets the tone for discussion which follows very nicely
	In resource limited settings the definition will collect less numbers in the level 1 or level 2 category.
2.a. Does the preamble clearly describe the intended use of the definition?	Yes	16
	No	1
	Do not know	1
2.b. If no / do not know, explain why.	I think that the authors intend to make a general definition of encephalopathy to include those infants encephalopathic from: hypoxia, metabolic defect, trauma, congenital brain malformation, stroke. This is different than routine care wherein we spend a lot of time attempting to identify those infants who are encephalopathic from hypoxia because of the available interventions for that population.		The group consensus was to make a general definition of acute neonatal encephalopathy. Not intended for infants.
2.c. Comments?	Please clean up minor spacing issues.
	It is not stated whether the search was limited to English.		I belive it was limited to English but would want to ask the term search group.
	I find it a bit confusing that the authors seem to be attempting to generalize "encephalopathy" beyond the conventional clinical use as an entity around the time of birth due to hypoxia and yet they cite the classic work of Sarnat and Sarant and the progression through stages of encephalopahty as being the "gold standard." While this is the gold standard for perinatal asphyxia, I have personally …		Unfortunately there are no better clinical classification systems for acute encephalopathy that those barrowed from the HIE research. The modifications to the classification of Sarnat and other similar was the attempt to produce one.
3.a. Do you agree with Level 1 of diagnostic certainty?	Yes	13
	No	5
	Do not know	1
3.b. If no / do not know, explain why.	. suggest to include the age bracket in the deffinition like ... birth up to up to 28 days post natally because common people would interpret neonate as a newborn up to 1 month which is very relative since some months have 29,30 and 31 days.		Newborn( 1to 28 days added)
	The neonate has 6 scales of neurobehaviour manifestation asper Brazelton and the person assessing a neonate need not be a pediatrician/ neonatologist and so may require further refinement as to the wakefullness of the neonate. Examination may have to be done in two or more different times		We tried to build a simplified instrument which can be used by all pediatricians in different parts of the world with different work volumes and potentially different opportunities for re-examination.
	EEG seizures should not be a requisite part of the definition. For neonatal encephalopathy following perinatal hypoxia-ischemia (i.e. HIE), seizure occurrence peaks at 12-24hrs of life and does not occur universally. In fact, in the most severe of cases (i.e. isoelectric EEG, no seizures occur). NE can be defined by abnormal EEG background pattern in the absence of seizures- recommend revision to…		Level 3 may not include seizures. However, a case of obvious sever coma without clinical or electrographical seizures could drop to a "possible" which doesn't make sense, therefore would agree to drop EEG as a criteria.
	The criteria is too strict may miss many actual cases		Droping EEG would facilitate inclusion
	Encephalopathy as an entity is a clinical diagnosis. I find the choice of making seizures central to the definition interesting. Only about 1/3 of infants with HIE, confirmed by later imaging, have seizures around the time of birth. While I think that the Level 1 definition is likely the most rigorous, I think you'll be excluding the majority of infants with HIE based on the absence of seizures (…		Agreed. EEG should be droped as criteria
3.c. Comments?	It is important that immunization is always preceded by maternal to insure that there is no confusion with immunizations received by the new born.		Not sure what to comment here.
	since there is a qualifying term which is acute, is there an exact time of onset to differ it from the term chronic. If there is no entity such as chronic neonatal encephalopathy, i think there is no need to put the word acute to avoid possible questions on chronicity.
	the first clinical stage according to Sarnat classification, i.e. hyperalertness with failure to recover within 24 hours, does not imply clinical seizures and may not be captured by Level 1 diagnosis; we recommend to add to the current draft definition: OR increased intracranial pressure as measured by physician OR distinct change in behavior or intellectual functions lasting for one day or more …		We decided to drop seizures as a diagnostic criteria
4.a. Do you agree with Level 2 of diagnostic certainty?	Yes	14
	No	4
	Do not know	1
4.b. If no / do not know, explain why.	The way level 2 is worded, level two can include the same events as level 1 (abnormal alertness and clinical seizues with EEG correlation) or without EEG.This is confusing and will lead to events that could fall into level 1 or level 2. The distinction should be made more definitively.		We decided to drop seizures as a diagnostic criteria
	The same logic mentioned above actually applies here also.
	See above answer with regard to criterion of seizures (whether clinical or not). recommend this level to be defined by EEG or clinical seizures, or moderate-severe EEG background abnormality (if EEG available), or exam as described (abnormal level of consciousness, depression of tone).		We decided to drop seizures as a diagnostic criteria
	See above. I think that the choice to make seizures central to this definition is potentially wrong. I have taken care of many encephalopathic infants who have never seized. It is by far the most specific approach, but you're going to miss quite a few infants who have clinical encephalopathy but no seizures.		We decided to drop seizures as a diagnostic criteria
4.c. Comments?	Shall be happy to have some sort of ordinal measurement of encephalopathy based on purely clinical criteria -particularly for the resource limited settings.		We decided to drop seizures as a diagnostic criteria
	clinical stages or presentations without seizures may not be captured by the definition		We decided to drop seizures as a diagnostic criteria
5.a. Do you agree with Level 3 of diagnostic certainty?	Yes	14
	No	4
	Do not know	1
5.b. If no / do not know, explain why.	i suggest that the term "AND clinical seizures" be re-phrased as with or without clinical seizures because some neonates may just present with depressed sensorium or decreased alertness and poor muscle tone only		We decided to drop seizures as a diagnostic criteria
	It may have to be split as seizures are subtle in neonates and may be mistaken for jitteriness and these might have occured at home and so split it to two levels a) witnessed by a qualified care provider b) history of probable convulsions		We decided to drop seizures as a diagnostic criteria
	See above answer with regard to criterion of seizures. recommend defining as clinical seizures OR abnormal exam findings as described.		We decided to drop seizures as a diagnostic criteria
	See above for my position re: centrality of seizures.		We decided to drop seizures as a diagnostic criteria
5.c. Comments?	There is a need to add leves 4 and 5, which are omitted.		We decded 3 levels of definite, probable and possible was simple and easier to follow
	clinical stages or presentations without seizures may not be captured by the definition		We decided to drop seizures as a diagnostic criteria
6.a. Do you agree with the footnotes of the case definition?	Yes	15
	No	1
	Do not know	2
6.b. If no / do not know, explain why.	May be the above points raised of sleep state be included in the footnote
	NE is described as a clinical syndrome with multiple etiologies (with which I agree). What "alternative diagnoses" then would preclude a diagnosis of NE?
6.c. Comments?	the request 15) Needle length and gauge. How important/accurate is this data?		removed
7.a. Is the definition applicable in your setting?	Yes	15
	No	1
	Do not know	3
7.b. If no / do not know, explain why.	with modifications yes
	do not agree with definition
7.c. Comments?	It is important that the document be clear that adverse events are only related to maternal immunizations during pregnancy or at the time of delivery and that these immunizations are given prior to neonatal immunization.
	Limited number of health settings would be able to report, given the problems of infrastructure availability, training and reporting/recording system.
	long-term follow-up, e.g. psychometric assessment at 18 months will be documented
8.a. Do you agree with the guidelines?	Yes	19
	No	3
	Do not know	0
8.b. If no / do not know, explain why.	1.The vaccine diluent and lot number are not listed. 2.Initials are inadequate as identifiers as many individuals have same initials. Infant name or hospital identifier or code should be recorded. 3.Item 36 was confusing. What is meant by "background rates of hypersensitivity"? What does that have to do with ANE? 4.Inadequate attention is given to the issues of identifying background rates, rule/…
	"12) Description of vaccine(s) (name of vaccine, manufacturer, lot number, dose (e.g. 0.25mL, 0.5 mL, etc) and number of dose if part of a series of immunisations against the same disease)." This information may be insufficient unless vaccine manufacturers are required to investigate and maintain records of details below: ALL Allergen/contaminant levels in ALL vaccine components. My son had a vac…
	I am concerned that the focus on seizures will make this definition too narrow.
8.c. Comments?	See above comments regarding clear definitions between maternal and neonatal/infant immunizations.
	Apgar scores should be specifically documented. 3.4.4, item 24 - exposures 24h before/after maternal immunisation are unlikely to be relevant. Prenatal exposures/events between immunisation and birth that are potentially relevant to encephalopathy should be specifically recorded (e.g., thrombotic events, cord prolapse, intrapartum maternal fever)
9. Any general comments?	Good document!
	Document clear. Has a few typographical errors
	We must look for syndromic algorithm for diagnosing acute neonatal encephalopathy
	Rather than EEG CT or MRI is done in many centres
	Section 3.4.4 (The adverse event) and 3.4.5 (general) should include long-term follow-up criteria also after the event resolution.
	Since seizures are relatively dramatic and obvious I think that there is also a possibility that infants presenting with seizures will be classified as having "encephalopathy" and while many of them do, some do not. So I think that what you may be left with is a definition that is too specific (only a subset of encephalopathic infants will meet) and the occurrence of seizure will lead to inclusio…
2.a. Do you agree with the definition?	Yes	1
	No	1
	Do not know	0
2.b. If no / do not know, explain why.	The rationale for requiring clinical seizures to meet level 1 or 2 is not stated. Seizures may not be evident in severe encephalopathy, and in this definition such cases would only meet level 3. The age range that would meet the case definition for "acute neonatal encephalopathy" should be clarified. P3 states, "clinical syndrome presenting...in the earliest days of life", but "earliest days of l…		We decided to drop seizures as a diagnostic criteria
2.c. Comments?	more clarification for preterm encephalopathy		encephalopathy in prematurity is much harder to define and diganose, hence the age of 35 weeks as done by other definiton groups.
3.a. Based on your study setting and the procedures / diagnostic requirements for the different levels of certainty in the case definition, would you be able to obtain all levels of certainty?	Yes	2
	No	0
	Do not know	0
3.b. If no / do not know, explain which level(s) would not be applicable and why (e.g. not having all procedures available in countries where study is done / retrospective assessment of charts would not allow information / exclusion / negative criteria to be found consistently)
3.c. Comments?
5.a. How much would the use of case definitions such as this one potentially improve your study?	Very rigid		We decided to drop seizures as a diagnostic criteria
	0
	80
5.b. Comments?	As above
6. What additional documents would you wish GAIA to develop for your study in order to achieve harmonisation of safety assessment in maternal immunisation studies?	None
	N/A
7. Any other comments you would like to share?	No
	The manuscript would benefit from careful proofreading to correct numerous spelling and grammatical errors.
